# Supplementary material for: Lithium Chloride Dependent Glycogen Synthase Kinase 3 Inactivation Links Oxidative DNA Damage, Hypertrophy and Senescence in Human Articular Chondrocytes and Reproduces Chondrocyte Phenotype of Obese Osteoarthritis Patients
Source: PLoS One. 2015 Nov 30;10(11):e0143865. doi: 10.1371/journal.pone.0143865 (PMC4664288; doi:10.1371/journal.pone.0143865)
Supplement: S1 File — (XLSX) [file pone.0143865.s001.xlsx]

## Sheet: % of pGSK3b +ve cells 
NO sup	O sup	NO mid-deep	O mid-deep
0	43	0	48
0	0	5	0
	0		30
	7		41
	0		40

## Sheet: BMI and age of the patients
BMI	AGE	PERCENTAGE of pGSK3b +ve cells (mid-deep layers)
28.1	60	5
31.6	58	48
30.4	76	0
34	66	30
36.1	64	41
32.5	68	40
29.8	80	0
