# Supplementary material for: Lithium Chloride Dependent Glycogen Synthase Kinase 3 Inactivation Links Oxidative DNA Damage, Hypertrophy and Senescence in Human Articular Chondrocytes and Reproduces Chondrocyte Phenotype of Obese Osteoarthritis Patients
Source: PLoS One. 2015 Nov 30;10(11):e0143865. doi: 10.1371/journal.pone.0143865 (PMC4664288; doi:10.1371/journal.pone.0143865)
Supplement: S2 File — (XLSX) [file pone.0143865.s002.xlsx]

## Sheet: 8-oxo-dG
NS	LiCl	SB216763
174	184	199
219	256	139
249	256	180
147	188	177
213	240

## Sheet: LiCl
NS 8	LiCl 8	NS 16	LiCl 16	NS 24	LiCl 24	NS 48	LiCl 48	NS 72	LiCl 72
1	0.929688	0.984375	0.855469	1.21875	0.867188
1	1.06962	1.03165	0.740506	1.17405	0.981013	1.74683	1.51899	1.82279	1.50633
1	0.861582	1.12994	1.04802	0.892655	0.779661	0.929096	0.827684	0.963277	0.885593
1	0.876886	1.01191	0.988086	1.08118	0.993606	0.525814	0.47085	0.4583	0.488324
1	1.10526	0.947368	0.921053	1.28947	1.31579	1.97368	1.84211	2.07895	1.71053
1	0.8	1.0039	0.702439	0.965854	0.702439			1.12195	1.18537
1	0.96	1.10667	1.02667	1.48	1.06667
1	1	1.03297	0.934066	1.18681	1
1	0.871795	1.26923	1.01282	1.25641	1.14103
1	0.877778	0.966667	0.911111	1.66667	1.28852
1	0.914894	1.2766	1.19149	1.76596	1.70213
1	0.931298	1.12214	0.870229	1.25954	1.19847

## Sheet: % count reduction LiCl
8h	16h	24h
-7.03125	-13.0952	-28.8462
6.96202	-28.2209	-16.442
-13.8418	-7.25	-12.6582
-12.3114	-2.35479	-8.09947
10.5263	-2.77778	2.04082
-20	-30.0292	-27.2727
-4	-7.22892	-27.9279
0	-10	-15.7407
-12.8205	-20	-9.18367
-12.2222	-5.74713	-22.6889
-8.51064	-9.67742	-3.61446
-6.87023	-22.449	-4.84849

## Sheet: SB216763
NS 8	SB 8	NS 16	SB16	NS 24	SB 24
1	0.814634	1.0039	0.819512	0.965854	0.760976
1	1.06667	1.10667	1.21333	1.48	1.10667
1	0.989011	1.03297	0.978022	1.18681	1.14286
1	0.987179	1.26923	0.974359	1.25641	1.17949
1	0.911111	0.966667	0.8	1.66667	1.28852
1	0.93617	1.31915	1.10638	1.76596	1.65958
1	0.931298	1.12214	0.900763	1.25954	1.0916

## Sheet: % count reduction SB216763
8h	16h	24h
-18.5366	-18.3673	-21.2121
6.66667	9.63856	-25.2252
-1.0989	-5.31915	-3.7037
-1.28205	-23.2323	-6.12245
-8.88889	-17.2414	-22.6889
-6.38298	-16.129	-6.0241
-6.87023	-19.7279	-13.3333

## Sheet: siGSK3b
		siCTL 8	siGSK3b 8	siCTL 16	siGSK3b 16	siCTL 24	siGSK3b 24
		1	0.846512	0.930233	0.716279	1.07209	0.818605
		1	0.939535	1.04186	0.855814	1.12558	0.846512

## Sheet: % count reduction siGSK3b
8h	16h	24h
-15.35	-23	-23.64
-6.05	-17.86	-24.79

## Sheet: siGSK3b and stimuli (% reduct.)
LiCl 8 siCTL	LiCl 16 siCTL	LiCl 24 siCTL	LiCl 8 siGSK3b	LiCl 16 siGSK3b	LiCl 24 siGSK3b	SB216763 8 siCTL	SB216763 16 siCTL	SB216763 24 siCTL	SB216763 8 siGSK3b	SB216763 16 siGSK3b	SB216763 24 siGSK3b
86.6035	85.602	65.7782	99.2511	129.22	112.07	59.7787	86.99	89.06	94.3556	133.099	119.08
93.172	102.707	69.6788	107.078	97.32	119.08	67.7987	78.39	91.74	102.43	133.099	112.07

## Sheet: insulin
NS 8	Ins 8	NS 16	Ins16	NS 24	Ins 24
1	0.915723
1	0.851064	1.2766	1.10638	1.76596	1.31915
1	0.801527	1.12214	0.877863	1.25954	0.946565
1	0.530864	1.14815	0.790123	1.46914	1.04938

## Sheet: % count reduction insulin
Ins 8	Ins 16	Ins 24
-8.42767
-14.8936	-13.3333	-25.3012
-19.8473	-21.7687	-24.8485
-46.9136	-31.1828	-28.5714

[truncated: 1 more sheets: % cells per cell cycle phase]
