# Supplementary material for: Lithium Chloride Dependent Glycogen Synthase Kinase 3 Inactivation Links Oxidative DNA Damage, Hypertrophy and Senescence in Human Articular Chondrocytes and Reproduces Chondrocyte Phenotype of Obese Osteoarthritis Patients
Source: PLoS One. 2015 Nov 30;10(11):e0143865. doi: 10.1371/journal.pone.0143865 (PMC4664288; doi:10.1371/journal.pone.0143865)
Supplement: S3 File — (XLSX) [file pone.0143865.s003.xlsx]

## Sheet: SA-b GAL 
NS 8h	LiCL 8h	SB216763 8h
22.2189	58.0282	44.4707
27.1699	56.6891	14.987
21.7003	43.4806	31.135
37.3295	56.2236	14.4089
23.1573	46.4012
31.7316	41.0652

## Sheet: PAS
NS 24 h	LiCl 24h	SB216763 24 h
46.569	55.0508	67.3126
46.0037	56.4099	60.2372
34.0319	48.0147	44.8944
30.7657	48.679
42.9861	41.3747	47.8235

## Sheet: FSC
G1_NS	G1_LiCl	G1_SB216763	S_NS	S_LiCl	S_SB216763	G2M_NS	G2M_LiCl	G2M_SB216763
1	1.07946		1.19041	1.40141		1.49294	1.72248
1	0.971128		1.11855	1.2534		1.44361	1.40149
1	0.975248		1.11976	1.14097		1.23291	1.2777
1	1.12843		1.26126	1.25707		1.39954	1.50576
1	1.02131	1.00995	1.16338	1.19058	1.1301	1.26933	1.24173	1.28151
1	1.03086	0.993047	1.15732	1.15928	1.08583	1.20404	1.30834	1.22077
1	1.0494	0.994412	1.09075	1.20854	1.13746	1.17255	1.33058	1.12427
1	1.02865	1.01334	1.04876	1.08441	1.10081	1.23704	1.16729	1.19156

## Sheet: SSC
G1_NS	G1_LiCl	G1_SB216763	S_NS	S_LiCl	S_SB216763	G2M_NS	G2M_LiCl	G2M_SB216763
1	1.21746		1.36193	1.53875		1.70504	1.95485
1	1.08537		1.26249	1.34553		1.59872	1.94425
1	0.925066		1.14788	1.1187		1.47281	1.36339
1	1.43006		1.21608	1.80063		1.55219	2.19624
1	1.04357	0.997794	1.36018	1.44181	1.21787	1.59515	1.5968	1.53833
1	1.03541	1.00733	1.23199	1.22222	1.19597	1.38217	1.60867	1.46337
1	1.03318	1.01888	1.73455	1.35011	1.16533	1.44794	1.54119	1.58925
1	1.01923	1.03091	1.09615	1.15179	1.19918	1.44986	1.42033	1.40934

## Sheet: SA-b GAL of siGSK3b
siCTL NS	siCTL LiCl	siCTL SB216763	siGSK3b NS	siGSK3b LiCl	siGSK3b SB216763
13.3333	29.7619	51.8518	32.1101	30.2632	25.2381
30.2419	31.8966	32.7869	40.8284	36.7089	23.431
14.6758	24.9071	39.6296	32.6087	41.3534	16.9725
14.8148	25.9375	43.2526	28.8043	37.6238	27.9762
