# Supplementary material for: Lithium Chloride Dependent Glycogen Synthase Kinase 3 Inactivation Links Oxidative DNA Damage, Hypertrophy and Senescence in Human Articular Chondrocytes and Reproduces Chondrocyte Phenotype of Obese Osteoarthritis Patients
Source: PLoS One. 2015 Nov 30;10(11):e0143865. doi: 10.1371/journal.pone.0143865 (PMC4664288; doi:10.1371/journal.pone.0143865)
Supplement: S4 File — (XLSX) [file pone.0143865.s004.xlsx]

## Sheet: gamma H2Ax
NS	LiCl 8h	SB 8h	LiCl 16h	SB 16h	LiCl 24h	SB 24h
1	0.663646		0.847475		2.86059
1	1.1539		4.1799		1.30322
1	2.58062	1.03623	1.0782	0.598557	1.95837	4.59251
1	2.0551	1.30781	0.724755	0.719991	1.66267	0.559425
1	1.55526	1.93968	2.94894	3.14279	1.22346	1.93992
1	2.15438	1.32387	1.07699	0.926197	2.20846	2.78028
1	1.37993	1.5008	1.452	1.28411	1.09531	0.866381

## Sheet: GADD45beta
NS	LiCl 8h	SB 8h	LiCl 16h	SB 16h	LiCl 24h	SB 24h
1	1.5839		0.187801		3.55456
1	0.347296		2.02573		1.81441
1	2.30525		1.07685		1.40203
1	1.41937		0.836919		4.17912
1	3.10292	5.01966	1.35369	1.03272	1.17936	1.29188
1	2.55918	4.97433	1.36928	1.61023	1.82204	1.53254

## Sheet: p21
NS	LiCl 8h	SB 8h	LiCl 16h	SB 16h	LiCl 24h	SB 24h
1	1.1218		1.13051		1.08635
1	1.89764		0.145255		1.52059
1	2.76063		1.19462		1.06055
1	0.422712		1.57058		1.69838
1	0.422712	1.17092	1.57058	1.20679	1.69838	2.01751
1	0.99508	0.65956	1.09718	1.12506	1.33351	1.47216
1	1.08455	1.91979	1.10218	1.21372	1.62559	1.28881

## Sheet: IKKalpha
NS	LiCl 8h	SB 8h	LiCl 16h	SB 16h	LiCl 24h	SB 24h
1	1.21286		1.16358		0.875385
1	1.39064		1.26903		1.52338
1	2.03972		1.25904		0.0750139
1	0.895606		1.36324		1.05715
1	3.82113	4.01947	1.23479	1.20342	0.713314	0.384716
1	1.21421	1.07479	0.843138	0.859948	1.06024	0.47692
1	1.74493	2.50152	1.0322	0.918536	1.18541	0.794408
1	2.58271	6.59095	1.22804	1.21121	1.19128	1.024

## Sheet: IKKa (real time PCR)
NS 16h	LiCL 16 h	SB216763 16h
9.2512	13.5445	11.9558
10.7007	16.7913	9.91519
6.54159	11.2328	9.57744

## Sheet: MMP-10 (real time PCR) 
NS 16h	LiCL 16 h	SB216763 16h
13.0832	35.2522	15.1332
41.0594	67.6323	30.0572
8.99822	25.275	9.98416

## Sheet: GADD45b vs  gH2AX
gH2AX	GADD45b
0.663646	0.347296
1.1539	2.30525
2.15438	2.55918
1.37993	3.10292
1.32387	4.97433
1.5008	5.01966
0.847475	2.02573
4.1799	1.07685
1.07699	1.36928
1.452	1.35369
0.926197	1.61023
1.28411	1.03272
2.86059	1.81441
1.30322	1.40203
2.20846	1.82204
1.09531	1.17936
2.78028	1.53254
0.866381	1.29188
6.42825	7.53169
1.10024	1.32651
1.24846	0.931009
1.20599	1.19002
0.900762	0.722556
0.989657	1.20798
0.849212	1.06517

## Sheet: GADD45b vs IKKa
IKKa	GADDb
1.21286	1.5839
1.39064	0.347296
2.03972	2.30525
2.58271	2.55918
1.74493	3.10292
0.895606	1.41937
6.59095	4.97433
2.50152	5.01966
1.16358	0.187801
1.26903	2.02573
1.25904	1.07685
1.22804	1.36928
1.0322	1.35369
1.36324	0.836919
1.21121	1.61023
0.918536	1.03272
0.875385	3.55456
1.52338	1.81441
0.0750139	1.40203
1.19128	1.82204
1.18541	1.17936
1.05715	4.17912
1.024	1.53254
0.794408	1.29188
0.890403	1.32651
1.02617	0.931009
0.890403	1.19002
1.15516	0.722556
0.844654	1.20798
0.738556	1.06517
