# Supplementary material for: Lithium Chloride Dependent Glycogen Synthase Kinase 3 Inactivation Links Oxidative DNA Damage, Hypertrophy and Senescence in Human Articular Chondrocytes and Reproduces Chondrocyte Phenotype of Obese Osteoarthritis Patients
Source: PLoS One. 2015 Nov 30;10(11):e0143865. doi: 10.1371/journal.pone.0143865 (PMC4664288; doi:10.1371/journal.pone.0143865)
Supplement: S5 File — (XLSX) [file pone.0143865.s005.xlsx]

## Sheet: 8-oxo-dG
NO sup	O sup	NO int	O int	NO deep	O deep
12.9464	25.9962	32.3864	50.7563	59.5238	78.4091
30	20.7143	45	50.4525	46.6667	80.9091
	26.9006		41.875		66.0784
	19.537		42.695		67.132
	29.537		52.695		83.132

## Sheet: GADD45beta
NO sup	O sup	NO int	O int	NO deep	O deep
14.2857	8.51064	30.7692	43.2432	40	86.4865
14.2857	18.5714	41.1765	53.3333	37.5	64
	5		36.288		52.243
	10		58.288		93.243
	25		50.288		80.243

## Sheet: p21
NO sup	O sup	NO int	O int	NO deep	O deep
12.7778	50	25.0627	66.4835	41.7112	70.2381
0	18.7135	29.5455	50.8333	52.2727	85
	19.357		51.658		72.619
	46.357		73.658		89.619
	37.357		50.658		70.619

## Sheet: SA-bGAL
NO sup	O sup	NO int	O int	NO deep	O deep
13.3333	10.7143	0	30.5492	56.25	48.8335
0	5	20	10	14.2857	58.5526
	7.5		52.2727		68.3333
	4.7381		20.941		48.573
	10.7381		40.941		68.573
